# Supplementary material for: Investigation on Metabolites in Structure and Biosynthesis from the Deep-Sea Sediment-Derived Actinomycete Janibacter sp. SCSIO 52865
Source: Molecules. 2023 Feb 24;28(5):2133. doi: 10.3390/molecules28052133 (PMC10003874; doi:10.3390/molecules28052133)
Supplement: Supplementary file 1 [file molecules-28-02133-s001.zip]

Archive with 1 entries (1 files):
- molecules-2224139-supplementary.pdf
